# Supplementary material for: Inhibitory Effect and Mechanism of Hexanal on the Maturation of Peach-Shaped Phallus impudicus
Source: J Fungi (Basel). 2025 Feb 8;11(2):127. doi: 10.3390/jof11020127 (PMC11856996; doi:10.3390/jof11020127)
Supplement: Supplementary file 1 [file jof-11-00127-s001.zip]

Archive with 1 entries (1 files):
- jof-3335047-supplementary.pdf
